# Supplementary material for: Nanoscale dynamics and localization of single endogenous mRNAs in stress granules
Source: Nucleic Acids Res. 2024 Jul 29;52(15):8675–86. doi: 10.1093/nar/gkae588 (PMC11347133; doi:10.1093/nar/gkae588)
Supplement: gkae588_Supplemental_Files [file gkae588_supplemental_files.zip]

Archive with 3 entries (3 files):
- Sugawara et al_SupplementaryInformation_revised3.pdf
- SupplementaryVideo1.mp4
- SupplementaryVideo2.mov
